# Supplementary material for: Epicardial Adiposity in Relation to Metabolic Abnormality, Circulating Adipocyte FABP, and Preserved Ejection Fraction Heart Failure
Source: Diagnostics (Basel). 2021 Feb 26;11(3):397. doi: 10.3390/diagnostics11030397 (PMC7996796; doi:10.3390/diagnostics11030397)
Supplement: Supplementary file 1 [file diagnostics-11-00397-s001.zip]

Archive with 1 entries (1 files):
- diagnostics-1086263-supplementary.pdf
